# Supplementary material for: A New Method to Evaluate Lower Esophageal Distension Capacity in Eosinophilic Esophagitis by Using Functional Lumen Imaging Probe (EndoFLIP™)
Source: Diagnostics (Basel). 2024 Jan 19;14(2):218. doi: 10.3390/diagnostics14020218 (PMC10814586; doi:10.3390/diagnostics14020218)
Supplement: Supplementary file 1 [file diagnostics-14-00218-s001.zip]

Archive with 3 entries (3 files):
- Supplementary Tables.pdf
- Supplementary video S1.mp4
- Supplementary_text_S1.pdf
